# Supplementary material for: Pyruvate carboxylase promotes thyroid cancer aggressiveness through fatty acid synthesis
Source: BMC Cancer. 2021 Jun 22;21:722. doi: 10.1186/s12885-021-08499-9 (PMC8220755; doi:10.1186/s12885-021-08499-9)
Supplement: Supplementary file 1 — Additional file 1. [file 12885_2021_8499_MOESM1_ESM.zip]

Archive with 2 entries (2 files):
- Additional file1.docx
- Additional file2.docx
